# Supplementary material for: Molecular Imprinting of Phosphate Moieties into the Silica Matrix as a Novel Phosphorus Rechargeable System for Copper Ions Adsorption
Source: Polymers (Basel). 2026 Jul 18;18(14):1759. doi: 10.3390/polym18141759 (PMC13431410; doi:10.3390/polym18141759)
Supplement: Supplementary file 1 [file polymers-18-01759-s001.zip]

Archive with 1 entries (1 files):
- polymers-4430223-supplementary.pdf
